# Supplementary material for: Identification of LSM Family Members as Novel Unfavorable Biomarkers in Hepatocellular Carcinoma
Source: Front Oncol. 2022 May 12;12:871771. doi: 10.3389/fonc.2022.871771 (PMC9134192; doi:10.3389/fonc.2022.871771)
Supplement: Supplementary file 1 [file Table_1.xlsx]

## Sheet: LSM1
Pathway	members_input_overlap	P value
Spliceosome - Homo sapiens (human)	NCBP1; NCBP2; SF3B1; SF3B3; SF3B2; DHX15; BCAS2; PRPF4; SNRNP200; SRSF7; AQR; U2AF2; SRSF9; HNRNPU; PRPF40A; HNRNPK; RBM17; SF3A1; PCBP1; HNRNPC; SRSF2; TRA2B; WBP11; USP39; DDX23; SNW1; PRPF40B; DDX42; DDX5; SNRNP27; CDC40	2.23632e-13
Endocytosis - Homo sapiens (human)	TSG101; SNX1; SNX6; STAMBP; SMAD2; CLTC; STAM; CHMP7; RAB35; SNX12; VPS37A; ARF4; RAB11A; RAB22A; RAB10; RAB7A; RAB5C; ARPC2; CAPZA1; RNF41; SH3GLB1; ACAP2; HGS; RAB11FIP1; VPS35; PIP5K1A; PDCD6IP; ACTR3; ACTR2	2.0135e-06
mRNA surveillance pathway - Homo sapiens (human)	PPP1CB; NCBP1; NCBP2; PPP2CA; PPP2R2A; PPP2CB; CSTF2T; CSTF2; WDR82; FIP1L1; CPSF6; NUDT21; PAPOLG; PAPOLA	0.000530159
Autophagy - animal - Homo sapiens (human)	RAB7A; RHEB; BECN1; TBK1; ATG3; RAB1A; ATG16L1; AMBRA1; PPP2CB; UVRAG; MAP3K7; HIF1A; SH3GLB1; PPP2CA; PIK3C3	0.00470966
Ubiquitin mediated proteolysis - Homo sapiens (human)	UBE2N; CDC27; TRIM32; TRIM37; PIAS2; PIAS3; RHOBTB2; UBA3; UBE3C; UBA2; ANAPC5; CUL1; CUL2; CUL3	0.016421
Salmonella infection - Homo sapiens (human)	RAB9A; RAB7A; ABI1; RAB5C; TUBA1B; DCTN6; DYNC1I2; MAP3K7; IKBKB; TNFRSF10B; TNFRSF10A; KPNA4; ELMO2; KPNA1; ARPC2; PIK3C3; ACTR3; ACTR2; NCKAP1; M6PR	0.017289
Autophagy - other - Homo sapiens (human)	BECN1; PPP2CA; ATG16L1; PPP2CB; ATG3; PIK3C3	0.0210561
Viral carcinogenesis - Homo sapiens (human)	GTF2E1; GTF2E2; SNW1; DDX3X; CHD4; ACTN4; GTF2H3; GRB2; GTF2H1; YWHAQ; VDAC3; CDK2; HNRNPK; CDK4; YWHAB; PSMC1	0.0546272
Mitophagy - animal - Homo sapiens (human)	RAB7A; BECN1; TBK1; AMBRA1; HIF1A; MFN1; USP15; BNIP3L	0.0552873
Basal transcription factors - Homo sapiens (human)	GTF2E1; GTF2E2; TAF6; GTF2H3; GTF2H1; ERCC3	0.0818976
Spinocerebellar ataxia - Homo sapiens (human)	ATXN2L; BECN1; AMBRA1; PSMD6; KAT5; PSMD12; AFG3L2; PSMA6; OPA1; VDAC3; PSMC1; PIK3C3	0.0818976
Oocyte meiosis - Homo sapiens (human)	PPP2CB; CALM2; PPP2CA; YWHAQ; CDC27; CDK2; YWHAB; PPP1CB; PPP3CC; ANAPC5; CUL1	0.094334
Shigellosis - Homo sapiens (human)	ACTR2; BECN1; TBK1; UBE2N; ATG16L1; ACTN4; ILK; MAP3K7; IKBKB; RNF31; ARPC2; UBE2V1; PIK3C3; ACTR3; BCL10; ELMO2; CUL1	0.0952648
Cell cycle - Homo sapiens (human)	CDC27; ORC4; YWHAQ; SMAD2; CDK2; ATR; YWHAB; CDK4; ANAPC5; CUL1	0.167933
RNA transport - Homo sapiens (human)	XPO1; NCBP1; NCBP2; NUP107; EIF4G2; KPNB1; PAIP1; PRMT5; NUP98; STRAP; TRNT1; NUP205; RANBP2	0.187628
RNA degradation - Homo sapiens (human)	EDC4; PNPT1; CNOT9; XRN2; CNOT7; DHX36; PATL1	0.234261
Proteasome - Homo sapiens (human)	PSMC1; PSMD6; PSMA6; PSME3; PSMD12	0.234261
Cellular senescence - Homo sapiens (human)	PPP3CC; CALM2; CDK4; SMAD2; RBBP4; CDK2; ATR; VDAC3; PPP1CB; GATA4; RHEB	0.234261
Hepatitis C - Homo sapiens (human)	PPP2CB; TBK1; PPP2CA; YWHAQ; PPP2R2A; PSME3; IKBKB; CDK2; GRB2; CDK4; YWHAB	0.234261
Amyotrophic lateral sclerosis - Homo sapiens (human)	ATXN2L; SRSF7; PPP3CC; BECN1; NCBP1; TBK1; NUP98; RAB1A; TUBA1B; AMBRA1; PSMD6; PSMD12; NUP107; PSMA6; HNRNPA2B1; PSMC1; PIK3C3; DCTN6; NUP205; RANBP2	0.322277
RIG-I-like receptor signaling pathway - Homo sapiens (human)	IKBKB; DDX3X; TBK1; SIKE1; MAP3K7; AZI2	0.322277
Tight junction - Homo sapiens (human)	ACTN4; PPP2CA; TUBA1B; PPP2CB; PPP2R2A; PRKAG1; CDK4; ARPC2; GATA4; ACTR3; ACTR2	0.322277
Pathogenic Escherichia coli infection - Homo sapiens (human)	NCK1; RAB1A; TUBA1B; ABI1; MAP3K7; IKBKB; TNFRSF10B; TNFRSF10A; ARPC2; ACTR3; ACTR2; NCKAP1	0.358027
Mismatch repair - Homo sapiens (human)	PMS2; MLH1; MSH6	0.358027
Human T-cell leukemia virus 1 infection - Homo sapiens (human)	XPO1; CDC27; MAP3K3; KAT5; TRRAP; IKBKB; CDK2; ATR; SMAD2; VDAC3; CDK4; PPP3CC; ANAPC5	0.358027

## Sheet: LSM2
Pathway	members_input_overlap	P value
Ribosome - Homo sapiens (human)	RPL22; MRPL33; MRPS7; RPL14; RPL15; RPL17; RPL10; RPL11; RPL12; RPL18; RPL19; UBA52; RPL37A; RPL8; RPL9; RPL6; RPL7; RPL27A; RPS27A; RPL3; RPL7A; RPL5; RPS9; RPS3A; MRPL10; MRPL11; MRPL14; MRPL17; MRPL2; MRPL9; RSL24D1; RPLP2; RPLP1; RPLP0; RPL18A; RPL35A; RPS15A; RPS7; RPS6; RPS5; RPS3; RPS2; RPL41; RPS8; RPS15; RPL13A; RPL4; RPL36A; RPS27; RPS24; RPS25; RPS23; RPS20; RPS21; MRPS18A; RPS28; RPS2…	1.82194e-75
Coronavirus disease - COVID-19 - Homo sapiens (human)	RPS13; RPS12; RPS11; RPL37A; RPS17; RPS16; RPL23A; RPS14; RPL6; RPLP2; RPL27A; RPLP0; RPS19; RPL35A; RPS15A; RPS7; RPS6; RPS5; RPS10; RPS3; RPS2; RPL4; FAU; RPL41; RPS8; RPL7A; RPL29; RPL28; RPL13A; RPL24; RPL27; RPL26; RPL21; RPL23; RPL22; MAPK3; RPS9; RPL7; RPL10A; RPL8; RPLP1; RPL36A; RPS27; RPS24; RPS18; RPS23; RPS20; RPS21; RPS25; RPL18A; RPS28; RPS29; RPL14; RPL15; RPL17; RPL10; RPL11; RPL9…	4.20524e-46
Spliceosome - Homo sapiens (human)	SF3B6; PPIL1; PUF60; DHX16; TXNL4A; PRPF6; RBM8A; SRSF3; PRPF19; PRPF31; SNRPA1; SNRPG; EFTUD2; RP9; RBM17; HNRNPM; CCDC12; SF3A3; MAGOH; LSM7; LSM8; SF3A2; LSM4; HNRNPA3; HNRNPA1; ALYREF; LSM3; SNU13; SNRPB; SNRPC; SART1; SNRPA; SNRPF; CRNKL1; CWC15; SNRPE; SNRNP40; SNRPB2; SNRPD3; SNRPD2; SNRPD1; PQBP1; RBMX; RBM22; ISY1; PPIH; BUD31; EIF4A3	1.24924e-26
RNA transport - Homo sapiens (human)	RPP38; EIF1; EIF2B4; EIF2B5; NUP85; EIF2S2; EIF3H; XPO5; RBM8A; RAN; EIF3B; EIF3D; EIF3F; EIF3G; RPP30; SUMO2; RNPS1; RPP21; SNUPN; ALYREF; AAAS; RAE1; PYM1; THOC6; THOC5; UBE2I; EIF4E2; TACC3; GEMIN7; NUP37; MAGOH; NXT1; POP7; POP4; EIF4A3	1.29965e-11
DNA replication - Homo sapiens (human)	PCNA; RNASEH2A; RNASEH2C; MCM6; RFC4; RFC2; MCM7; POLD1; MCM5; FEN1; LIG1; PRIM2; MCM3; MCM2	5.5979e-09
Ribosome biogenesis in eukaryotes - Homo sapiens (human)	UTP6; RPP38; RIOK1; TCOF1; NOP58; RAN; UTP18; RPP30; NOP56; RRP7A; EIF6; NOP10; NXT1; POP7; SNU13; POP4; NHP2; GAR1; CSNK2B; FBL	1.49731e-06
Cell cycle - Homo sapiens (human)	PCNA; CCNB2; CCNB1; CDC6; PLK1; ANAPC11; PKMYT1; CDC20; MCM7; MCM6; MCM5; MCM3; MCM2; RBX1; CDC45; PTTG1; CDC25C; ANAPC7; CHEK1	5.74587e-05
Base excision repair - Homo sapiens (human)	SMUG1; PCNA; APEX1; POLD1; FEN1; LIG1; XRCC1; POLL	0.0016816
mRNA surveillance pathway - Homo sapiens (human)	PPP2R1A; RBM8A; DAZAP1; PPP1CC; ALYREF; NXT1; PYM1; PPP2R5D; CPSF4; CPSF3; MAGOH; EIF4A3; RNPS1	0.00770329
Proteasome - Homo sapiens (human)	PSMD8; PSMD4; PSMD13; PSMA4; PSMB5; PSMB4; PSMB3; PSMC5	0.0138065
Pyrimidine metabolism - Homo sapiens (human)	NME6; NME1; UCKL1; NT5C; NT5C3B; TYMS; DCTPP1; CANT1; DTYMK	0.0138065
Nucleotide excision repair - Homo sapiens (human)	PCNA; ERCC1; ERCC2; RFC2; POLD1; LIG1; RFC4; RBX1	0.0146654
Oocyte meiosis - Homo sapiens (human)	PPP2R1A; CCNB1; PPP1CC; CCNB2; PLK1; ANAPC11; PKMYT1; CDC20; CDC25C; RBX1; PPP2R5D; PTTG1; MAPK3; ANAPC7	0.0244436
Fanconi anemia pathway - Homo sapiens (human)	ERCC1; FANCG; FANCE; RAD51; RAD51C; FAAP24; UBE2T; FANCI	0.0302201
RNA degradation - Homo sapiens (human)	LSM7; LSM8; LSM4; CNOT10; LSM3; EDC3; SKIV2L; EXOSC1; EXOSC7; EXOSC5	0.0302201
Mismatch repair - Homo sapiens (human)	PCNA; POLD1; RFC4; LIG1; RFC2	0.0328084
Ubiquitin mediated proteolysis - Homo sapiens (human)	UBE2I; UBE2M; PRPF19; ANAPC11; UBE2C; RPS27A; UBE2D2; SAE1; CDC20; UBA52; UBE2Z; RBX1; UBE2S; ANAPC7	0.0399566
Amyotrophic lateral sclerosis - Homo sapiens (human)	TOMM40; PSMD8; PSMD4; NUP85; BAX; PSMD13; UQCRH; DCTN2; DAXX; SRSF3; NDUFB11; PSMA4; PSMC5; TRAF2; RAC1; HNRNPA3; HNRNPA1; ALYREF; RAE1; TUBB; NUP37; PFN1; NXT1; NDUFS6; PSMB5; PSMB4; PSMB3	0.0648306
Salmonella infection - Homo sapiens (human)	HSP90AB1; TRAF2; DYNLL1; RAC1; PKN1; VPS16; HRAS; ARPC3; TUBB; BAX; BAK1; BRK1; PFN1; RPS3; DCTN2; CSE1L; DYNLRB1; RHOG; MAPK3; ARPC4	0.0737266
RNA polymerase - Homo sapiens (human)	POLR2G; POLR1C; POLR2I; POLR2H; POLR3C	0.0989146
Non-homologous end-joining - Homo sapiens (human)	POLL; FEN1; XRCC6	0.151463
Huntington disease - Homo sapiens (human)	TRAF2; POLR2I; PSMD8; POLR2H; PSMD4; UQCRH; BAX; AP2S1; PSMD13; TUBB; NDUFS6; POLR2G; CLTA; NDUFB11; PSMA4; DCTN2; PSMB5; PSMB4; PSMB3; PSMC5; NRF1	0.253297
Progesterone-mediated oocyte maturation - Homo sapiens (human)	CCNB2; CCNB1; MAPK3; PLK1; ANAPC11; PKMYT1; HSP90AB1; CDC25C; ANAPC7	0.253297
Homologous recombination - Homo sapiens (human)	BABAM1; RAD51D; RAD51C; RAD51; POLD1	0.253297
Protein processing in endoplasmic reticulum - Homo sapiens (human)	TRAF2; UBE2D2; RPN2; BAX; BAK1; HSP90AB1; SSR2; SEC61G; RBX1; RNF5; DAD1; UBXN1; HSPBP1	0.285788
Sulfur relay system - Homo sapiens (human)	URM1; CTU1	0.315473

## Sheet: LSM3
Pathway	members_input_overlap	P value
Ribosome - Homo sapiens (human)	RPS13; MRPL36; RPS11; RPL37A; MRPL20; RPL23A; MRPL22; RPL6; RPLP2; RPL27A; RPS27A; RPL35A; RPS15A; RPS7; MRPS16; RPS10; MRPS11; RPL41; RPS8; RPL29; RPL24; RPL27; MRPL17; RPL22; MRPL27; MRPL11; RPL5; MRPL14; MRPL33; RPS21; MRPS7; MRPS5; RPS29; RPL15; RPL11; RPL19; RPL26L1; RPSA; RPL38; RPL32; UBA52; RPS3A	1.46622e-25
Spliceosome - Homo sapiens (human)	SF3B5; SF3B6; TXNL4A; PRPF6; SRSF3; PRPF31; SNRPA1; RP9; RBM17; CCDC12; SF3A3; MAGOH; LSM8; LSM4; LSM5; ALYREF; LSM2; SNRPB; SNRPC; SART1; SNRPA; SNRPF; SNRPG; CWC15; SNRPE; SNRNP40; SNRPB2; SNRPD3; SNRPD2; SNRPD1; PQBP1; ISY1; PPIH; BUD31; PPIE; EIF4A3	2.73626e-20
Huntington disease - Homo sapiens (human)	PSMD9; PSMD8; UQCR10; NDUFB6; NDUFB5; PSMD6; NDUFB3; NDUFB2; PSMD2; CLTA; UQCRH; DCTN3; COX5A; NDUFAB1; AP2M1; AP2S1; COX6A1; NDUFB11; PSMA2; PSMA1; PSMA7; PSMA4; PSMC3; PSMC5; NDUFC2; NDUFB4; NDUFA12; COX8A; NDUFA8; NDUFA9; POLR2G; POLR2L; COX7A2; POLR2I; POLR2H; POLR2J; COX7A2L; PSMD13; NDUFS3; NDUFS6; PSMB7; PSMB5; PSMB3; COX7C; PSMB1	9.71411e-17
Parkinson disease - Homo sapiens (human)	PSMD9; PSMD8; UQCR10; NDUFB6; NDUFB5; NDUFB4; NDUFB3; NDUFB2; PSMD2; UQCRH; PSMD6; HTRA2; COX5A; NDUFAB1; NDUFA12; NDUFB11; PSMA2; PSMA1; PSMA7; PSMA4; PSMC3; PSMC5; NDUFC2; RPS27A; COX8A; NDUFA8; NDUFA9; COX7A2; COX6A1; COX7A2L; PSMD13; UBA52; NDUFS3; NDUFS6; PSMB7; PSMB5; PSMB3; COX7C; PSMB1	1.66141e-15
Amyotrophic lateral sclerosis - Homo sapiens (human)	PSMA4; PSMD9; COX5A; UQCR10; NDUFB6; NDUFB5; NDUFB4; NDUFB3; NDUFB2; PSMD2; PSMD13; UQCRH; DCTN3; PSMD8; NDUFAB1; SRSF3; NDUFB11; PSMA2; PSMA1; PSMA7; NDUFA12; PSMC3; PSMC5; NDUFC2; PSMD6; COX8A; SEC13; ALYREF; NDUFA8; NUP85; RAE1; COX7A2; NDUFA9; COX6A1; TARDBP; COX7A2L; NUP37; NDUFS3; NDUFS6; PSMB7; PSMB5; PSMB3; COX7C; PSMB1	2.33703e-13
Prion disease - Homo sapiens (human)	PSMD9; COX5A; UQCR10; NDUFB6; NDUFB5; NDUFB4; NDUFB3; NDUFB2; PSMD2; UQCRH; PSMD8; NDUFAB1; NDUFB11; PSMA2; PSMA1; PSMA7; PSMA4; PSMC3; PSMC5; NDUFC2; PSMD6; NDUFA12; COX8A; NDUFA8; NDUFA9; COX7A2; COX6A1; COX7A2L; PSMD13; CSNK2B; NDUFS3; NDUFS6; PSMB7; PSMB5; PSMB3; COX7C; PSMB1	8.13288e-13
RNA transport - Homo sapiens (human)	RPP38; SUMO1; EIF2B4; EIF2B5; NUP85; EIF2B1; EIF2S2; EIF1B; EIF3I; RAN; EIF3B; EIF3F; RPP30; SUMO2; SEC13; ALYREF; RAE1; PYM1; THOC7; TARDBP; EIF4E2; GEMIN2; GEMIN6; GEMIN7; NUP37; MAGOH; POP7; POP5; POP4; EIF4A3	1.91669e-12
Proteasome - Homo sapiens (human)	PSMD9; PSMD8; PSMD6; PSMD13; PSMD2; PSMA2; PSMA1; PSMA7; PSMA4; PSMB7; PSMB5; PSMC3; PSMB3; PSMC5; PSMB1	6.35374e-11
Coronavirus disease - COVID-19 - Homo sapiens (human)	RPS13; RPS11; RPL37A; RPL23A; RPL6; RPLP2; RPL27A; RPS27A; RPL35A; RPS15A; RPS7; RPS10; RPL41; RPS8; RPL29; RPL24; RPL27; RPL22; RPL5; RPS21; RPS29; RPL15; RPL11; RPL19; RPL26L1; RPSA; RPL38; RPL32; UBA52; RPS3A	4.48895e-10
Alzheimer disease - Homo sapiens (human)	PSMD9; COX5A; UQCR10; NDUFB6; NDUFB5; NDUFB4; NDUFB3; NDUFB2; PSMD2; UQCRH; PSMD8; NDUFAB1; NDUFB11; PSMA2; PSMA1; PSMA7; PSMA4; PSMC3; HRAS; NDUFC2; PSMD6; NDUFA12; COX8A; NDUFA8; NDUFA9; COX7A2; COX6A1; COX7A2L; PSMD13; CSNK2B; NDUFS3; NDUFS6; PSMB7; PSMC5; PSMB5; PSMB3; COX7C; PSMB1	1.12442e-09
Oxidative phosphorylation - Homo sapiens (human)	COX5A; UQCR10; NDUFB6; NDUFB5; NDUFB4; NDUFB3; NDUFB2; UQCRH; NDUFAB1; NDUFB11; NDUFA12; NDUFC2; COX8A; NDUFA8; NDUFA9; COX7A2; COX6A1; COX7A2L; NDUFS3; NDUFS6; COX7C; COX17	1.47719e-09
Pathways of neurodegeneration - multiple diseases - Homo sapiens (human)	PSMA4; PSMD9; COX5A; UQCR10; NDUFB6; NDUFB5; NDUFB4; NDUFB3; NDUFB2; PSMD2; UQCRH; DCTN3; PSMD6; HTRA2; PSMD8; NDUFAB1; NDUFB11; PSMA2; PSMA1; PSMA7; NDUFA12; TARDBP; HRAS; NDUFC2; RPS27A; COX8A; NDUFA8; NDUFA9; COX7C; COX7A2; COX6A1; COX7A2L; PSMC3; PSMD13; PSMC5; UBA52; NDUFS3; NDUFS6; PSMB7; PSMB5; PSMB3; CSNK2B; PSMB1	3.30583e-09
Thermogenesis - Homo sapiens (human)	KDM1A; COX5A; UQCR10; NDUFB6; NDUFB5; NDUFB4; NDUFB3; NDUFB2; UQCRH; NDUFAB1; NDUFB11; COX8A; HRAS; NDUFC2; NDUFA12; COA4; NDUFA8; NDUFA9; COA3; COX7A2; COX6A1; COX7A2L; NDUFS3; NDUFS6; COX14; COX7C; COX16; COX17	7.9233e-09
Non-alcoholic fatty liver disease - Homo sapiens (human)	NDUFAB1; NDUFC2; NDUFA12; COX7A2L; UQCR10; NDUFB6; NDUFB5; NDUFB4; NDUFB3; NDUFB2; NDUFA8; NDUFA9; NDUFS3; NDUFB11; NDUFS6; COX7C; UQCRH; COX8A; COX6A1; COX7A2; COX5A	6.93103e-08
Diabetic cardiomyopathy - Homo sapiens (human)	NDUFAB1; NDUFC2; NDUFA12; UQCR10; NDUFB6; NDUFB5; NDUFB4; NDUFB3; NDUFB2; NDUFA8; NDUFA9; NDUFS6; NDUFS3; NDUFB11; COX8A; COX7C; UQCRH; COX7A2L; COX6A1; COX7A2; COX5A	1.19844e-05
Spinocerebellar ataxia - Homo sapiens (human)	PSMD9; PSMD8; PSMD6; PSMD13; PSMD2; PSMA2; PSMA1; PSMA7; PSMA4; PSMB7; PSMB5; PSMC3; PSMB3; PSMC5; PSMB1	0.000295304
DNA replication - Homo sapiens (human)	RNASEH2A; RFC4; RPA3; RFC2; MCM7; PRIM2; SSBP1	0.000706721
Retrograde endocannabinoid signaling - Homo sapiens (human)	NDUFAB1; NDUFC2; NDUFS6; GNG5; NDUFB6; NDUFB5; NDUFB4; NDUFB3; NDUFB2; NDUFA8; NDUFA9; NDUFS3; NDUFB11; NDUFA12	0.00142288
Protein processing in endoplasmic reticulum - Homo sapiens (human)	RPN1; RPN2; SEC61B; SEC13; UBE2D2; SEC61G; NGLY1; DNAJB11; NSFL1C; ERP29; RBX1; RNF5; DAD1; UBXN1; HSPBP1	0.00174866
Ribosome biogenesis in eukaryotes - Homo sapiens (human)	IMP3; RPP38; RAN; RPP30; EIF6; NOP10; POP7; POP5; POP4; CSNK2B; FBL	0.00316591
Protein export - Homo sapiens (human)	IMMP1L; SEC61G; SRP19; SEC61B; SRP14	0.00331997
RNA polymerase - Homo sapiens (human)	POLR2L; POLR2G; POLR2I; POLR2H; POLR2J	0.0130249
mRNA surveillance pathway - Homo sapiens (human)	CSTF1; ALYREF; SSU72; PYM1; CPSF4; CPSF3; MAGOH; EIF4A3; TARDBP	0.0174948
N-Glycan biosynthesis - Homo sapiens (human)	RPN1; RPN2; DAD1; ALG3; ALG14; DPM2	0.0211171
Mismatch repair - Homo sapiens (human)	SSBP1; RFC4; RPA3; RFC2	0.023505
Cardiac muscle contraction - Homo sapiens (human)	COX5A; UQCR10; COX8A; UQCRH; COX7A2; COX6A1; COX7C; COX7A2L	0.0252743
Various types of N-glycan biosynthesis - Homo sapiens (human)	RPN1; RPN2; ALG14; DAD1; ALG3	0.0293116
Homologous recombination - Homo sapiens (human)	SSBP1; BABAM1; RAD51C; RPA3; RAD51	0.0349632
Nucleotide excision repair - Homo sapiens (human)	RFC4; XPA; RBX1; RPA3; RFC2	0.0593447
Fanconi anemia pathway - Homo sapiens (human)	CENPS; FAAP24; RAD51C; RPA3; RAD51	0.0991394
Ubiquitin mediated proteolysis - Homo sapiens (human)	UBE2M; ANAPC11; RPS27A; UBE2D2; ANAPC13; UBE2F; UBA52; RNF7; RBX1	0.115936
RNA degradation - Homo sapiens (human)	LSM8; LSM4; LSM5; CNOT10; LSM2; EXOSC7	0.13071

## Sheet: LSM4
Pathway	members_input_overlap	P value
Ribosome - Homo sapiens (human)	RPS13; MRPL10; RPS11; RPL37A; RPS16; RPL23A; RPS14; RPL6; RPLP2; RPL27A; RPLP0; RPL18A; RPL35A; RPS15A; RPS7; MRPS16; RPS5; RPS10; RPS3; MRPS12; MRPL36; RPS9; RPS8; RPL28; RPL24; RPL27; MRPL17; RPL23; FAU; RPLP1; MRPL27; MRPL11; MRPL12; RPS27A; MRPL14; RPS21; MRPS7; MRPS5; MRPL28; RPL17; RPL11; RPL18; RPL19; RPSA; RPL38; RPL36; RPL37; RPL32; MRPS15; RPL8; UBA52; RPS15; MRPL22; RPS2	1.95459e-39
Coronavirus disease - COVID-19 - Homo sapiens (human)	RPS13; RPS11; RPL37A; RPS16; RPL23A; RPS14; RPL6; RPLP2; RPL27A; RPLP0; RPL18A; RPL35A; RPS15A; RPS7; RPS5; RPS10; RPS3; RPS2; RPS9; RPS8; RPL28; RPL24; RPL27; RPL23; FAU; PIK3R2; RPLP1; RPS27A; RPS21; RPL17; RPL11; RPL18; RPL19; RPSA; RPL38; RPL36; RPL37; RPL32; RPL8; UBA52; RPS15	8.17541e-18
Huntington disease - Homo sapiens (human)	PSMD8; NDUFB9; UQCR10; NDUFB4; NDUFB3; NDUFB2; CLTA; UQCRH; CLTB; DCTN2; COX6B1; UQCRB; AP2S1; COX6A1; NDUFB11; PSMA7; NDUFA12; NDUFA13; PSMC3; PSMC4; PSMC5; NDUFA6; PSMA4; COX8A; POLR2G; POLR2L; POLR2I; POLR2H; SEM1; POLR2J; ADRM1; CYC1; PSMD13; NDUFS3; NDUFS6; NDUFS8; PSMB6; PSMB5; PSMB4; PSMB3	8.84268e-13
Parkinson disease - Homo sapiens (human)	PSMD8; NDUFB9; UQCR10; RPS27A; NDUFB3; NDUFB2; UQCRH; COX6B1; UQCRB; UBE2J2; NDUFA12; NDUFB11; PSMA7; PSMA4; NDUFA13; PSMC3; PSMC4; PSMC5; NDUFA6; NDUFB4; COX8A; ATF4; COX6A1; SEM1; ADRM1; CYC1; PSMD13; UBA52; NDUFS3; NDUFS6; NDUFS8; PSMB6; PSMB5; PSMB4; PSMB3	3.56826e-12
Spliceosome - Homo sapiens (human)	SF3B5; PUF60; TXNL4A; PRPF6; PRPF31; CCDC12; LSM8; LSM7; ALYREF; LSM2; LSM3; SNU13; SNRPB; SNRPC; SART1; SNRPA; SNRPF; SNRPG; SNRPE; SNRPD3; SNRPD2; SNRPD1; PQBP1; ISY1; PPIH; BUD31	3.75416e-11
Prion disease - Homo sapiens (human)	PSMD8; NDUFB9; UQCR10; NDUFB4; NDUFB3; NDUFB2; BAD; UQCRH; COX6B1; UQCRB; NDUFB11; PSMA7; PSMA4; NDUFA13; PSMC3; PSMC4; PSMC5; PIK3R2; NDUFA6; NDUFA12; COX8A; ATF4; COX6A1; SEM1; ADRM1; CYC1; PSMD13; NDUFS3; NDUFS6; NDUFS8; PSMB6; PSMB5; PSMB4; PSMB3; CSNK2B	3.75416e-11
Alzheimer disease - Homo sapiens (human)	PSMD8; NDUFB9; UQCR10; HRAS; NDUFB4; NDUFB3; NDUFB2; MAP2K2; BAD; UQCRH; COX6B1; PSENEN; UQCRB; NDUFB11; PIK3R2; PSMA4; NDUFA13; PSMC3; ADRM1; PSMC5; PSMA7; NDUFA6; NDUFA12; COX8A; PSMB6; COX6A1; SEM1; PSMC4; CYC1; PSMD13; FRAT2; NDUFS3; NDUFS6; NDUFS8; ATF4; PSMB5; PSMB4; PSMB3; CSNK2B	7.18636e-10
Amyotrophic lateral sclerosis - Homo sapiens (human)	TOMM40; PSMD8; NDUFB9; UQCR10; NDUFB4; NDUFB3; NDUFB2; BAD; UQCRH; DCTN2; COX6B1; UQCRB; NDUFB11; NXT1; PSMA7; NDUFA12; NDUFA13; PSMC3; ADRM1; PSMC5; NDUFA6; PSMA4; COX8A; ALYREF; PSMB6; COX6A1; SEM1; PSMC4; CYC1; PSMD13; NDUFS3; NDUFS6; NDUFS8; ATF4; PSMB5; PSMB4; PSMB3	6.36437e-09
Proteasome - Homo sapiens (human)	PSMC3; PSMC4; ADRM1; PSMD13; PSMA7; PSMA4; PSMB6; PSMB5; PSMB4; PSMB3; PSMC5; SEM1; PSMD8	1.87026e-08
Pathways of neurodegeneration - multiple diseases - Homo sapiens (human)	TOMM40; PSMD8; NDUFB9; UQCR10; HRAS; RPS27A; NDUFB3; NDUFB2; MAP2K2; BAD; UQCRH; DCTN2; COX6B1; UQCRB; UBE2J2; UBA52; NDUFB11; PSMA7; NDUFA12; NDUFA13; PSMC3; ADRM1; PSMC5; NDUFA6; PSMA4; NDUFB4; COX8A; PSMB6; COX6A1; SEM1; PSMC4; CYC1; PSMD13; FRAT2; NDUFS3; NDUFS6; NDUFS8; ATF4; PSMB5; PSMB4; PSMB3; CSNK2B	2.33262e-08
Oxidative phosphorylation - Homo sapiens (human)	ATP6V0B; NDUFA6; ATP6V1F; NDUFA12; NDUFB9; UQCR10; NDUFB3; NDUFB4; CYC1; NDUFB2; NDUFB11; COX6A1; NDUFS3; NDUFA13; NDUFS6; COX8A; NDUFS8; COX6B1; UQCRH; UQCRB	9.45479e-08
Non-alcoholic fatty liver disease - Homo sapiens (human)	NDUFA6; NDUFA12; NDUFB9; UQCR10; CYC1; NDUFB4; NDUFB3; NDUFB2; NDUFB11; COX6A1; NDUFS3; NDUFA13; PIK3R2; NDUFS6; COX6B1; NDUFS8; ATF4; UQCRH; COX8A; UQCRB	7.01629e-07
Thermogenesis - Homo sapiens (human)	NDUFB9; UQCR10; HRAS; NDUFB4; NDUFB3; NDUFB2; UQCRH; COX6B1; UQCRB; SIRT6; NDUFB11; AKT1S1; NDUFA12; NDUFA13; NDUFA6; COX8A; COA4; COA3; MLST8; COX6A1; CYC1; NDUFS3; NDUFS6; NDUFS8	4.13342e-06
Ribosome biogenesis in eukaryotes - Homo sapiens (human)	TCOF1; IMP4; RPP30; NOP56; RRP7A; EIF6; NOP10; NXT1; POP7; SNU13; POP5; POP4; NHP2; CSNK2B; FBL	1.70116e-05
Diabetic cardiomyopathy - Homo sapiens (human)	NDUFA6; NDUFA12; NDUFB9; PPP1CA; UQCR10; CYC1; NDUFB4; NDUFB3; NDUFB2; NDUFB11; COX6A1; NDUFS6; NDUFS3; PIK3R2; COX8A; NDUFA13; NDUFS8; COX6B1; UQCRH; UQCRB	7.34451e-05
Spinocerebellar ataxia - Homo sapiens (human)	ADRM1; PSMC3; PSMD8; PSMC4; NOP56; PSMD13; PIK3R2; PSMA4; PSMB6; PSMB5; PSMB4; PSMB3; PSMC5; SEM1; PSMA7	0.000475954
RNA transport - Homo sapiens (human)	ALYREF; EIF3B; RPP30; PYM1; GEMIN6; RANGAP1; EIF3F; GEMIN7; NXT1; POP7; POP5; POP4; EIF3G; THOC6; THOC5; EIF2S2	0.00267063
RNA polymerase - Homo sapiens (human)	POLR3K; POLR2G; POLR2L; POLR2I; POLR2H; POLR2J	0.00336946
Renal cell carcinoma - Homo sapiens (human)	EGLN2; HRAS; MAP2K2; BAD; ELOB; ELOC; RBX1; PIK3R2	0.0126695
Ubiquitin mediated proteolysis - Homo sapiens (human)	UBE2M; UBE2J2; RPS27A; ANAPC11; CDC20; UBA52; ELOB; ELOC; RNF7; RBX1; UBE2S; ANAPC7	0.013369
Retrograde endocannabinoid signaling - Homo sapiens (human)	NDUFA6; NDUFS6; NDUFB9; NDUFB4; NDUFB3; NDUFB2; NDUFB11; GNB2; NDUFS3; NDUFA12; NDUFA13; NDUFS8	0.0203562
Bacterial invasion of epithelial cells - Homo sapiens (human)	ARPC3; ARPC1A; ARPC5L; ARPC4; CLTA; PIK3R2; CLTB	0.082169
mRNA surveillance pathway - Homo sapiens (human)	PPP2R1A; SYMPK; DAZAP1; PPP1CA; ALYREF; NXT1; PYM1; CPSF4	0.0860936
RNA degradation - Homo sapiens (human)	LSM8; LSM7; LSM2; LSM3; EXOSC1; EXOSC4; EXOSC5	0.0860936
Cardiac muscle contraction - Homo sapiens (human)	COX8A; UQCR10; COX6A1; CYC1; UQCRH; COX6B1; UQCRB	0.131055
Mitophagy - animal - Homo sapiens (human)	TOMM7; HRAS; RPS27A; UBA52; ATF4; CSNK2B	0.131055
DNA replication - Homo sapiens (human)	MCM7; SSBP1; RNASEH2A; RFC2	0.16329
Endocytosis - Homo sapiens (human)	AP2S1; ARPC5L; VPS25; GRK6; HRAS; ARFGAP1; ARF5; ARPC4; ARPC3; CLTA; SNF8; CLTB; ARPC1A; CHMP4B	0.17542
Pyrimidine metabolism - Homo sapiens (human)	DTYMK; NT5C; DCTPP1; NME6; NME1	0.195674
VEGF signaling pathway - Homo sapiens (human)	MAP2K2; BAD; PIK3R2; HRAS; HSPB1	0.215071

## Sheet: LSM5
Pathway	members_input_overlap	P value
Spliceosome - Homo sapiens (human)	SNRPB2; SNRPD2; RP9; SNRPG; SF3B6; LSM3; ISY1; PPIH; SNRPC; MAGOH	1.5822e-08
RNA transport - Homo sapiens (human)	EIF3B; EIF2B4; EIF2B5; PYM1; THOC7; MAGOH; TARDBP	0.000165196
Homologous recombination - Homo sapiens (human)	POLD2; RAD51C; RPA3	0.00530253
mRNA surveillance pathway - Homo sapiens (human)	TARDBP; CPSF3; MAGOH; PYM1	0.00530253
Fanconi anemia pathway - Homo sapiens (human)	CENPS; RAD51C; RPA3	0.008491
Mismatch repair - Homo sapiens (human)	POLD2; RPA3	0.0169116
Protein export - Homo sapiens (human)	IMMP1L; SEC61G	0.0169116
DNA replication - Homo sapiens (human)	POLD2; RPA3	0.0355941
Nucleotide excision repair - Homo sapiens (human)	POLD2; RPA3	0.0527269
Mitophagy - animal - Homo sapiens (human)	TOMM7; CSNK2B	0.0930818
Adherens junction - Homo sapiens (human)	CSNK2B; RAC1	0.0930818
Pancreatic cancer - Homo sapiens (human)	RALA; RAC1	0.0956205
RNA degradation - Homo sapiens (human)	EXOSC7; LSM3	0.0956205
Colorectal cancer - Homo sapiens (human)	RALA; RAC1	0.103417

## Sheet: LSM6
Pathway	members_input_overlap	P value
Spliceosome - Homo sapiens (human)	PLRG1; SF3B6; SF3B2; PPIL1; PRPF4; SRSF7; SRSF1; RBM8A; SRSF3; U2AF2; SRSF9; HNRNPU; HNRNPK; HNRNPM; HNRNPC; MAGOH; TRA2B; HNRNPA3; HNRNPA1; SNRPB2; SNRPG; DDX23; SNRNP40; SNW1; PRPF38A; RBMX; SNRNP27	5.56513e-27
RNA transport - Homo sapiens (human)	EIF1B; RNPS1; NUP54; RAN; NUP37; EIF2B1; EIF4E; TARDBP; MAGOH; RBM8A	0.000107499
mRNA surveillance pathway - Homo sapiens (human)	RBM8A; CLP1; RNPS1; FIP1L1; MAGOH; TARDBP	0.00328724
Human T-cell leukemia virus 1 infection - Homo sapiens (human)	MAD2L1; SRF; RAN; CDC26; ANAPC10; CDK4; NFKB1	0.0353722
Amyotrophic lateral sclerosis - Homo sapiens (human)	NDUFC1; SRSF7; SRSF3; NUP54; HNRNPA3; HNRNPA1; NUP37; HNRNPA2B1; TARDBP	0.0366572
Cell cycle - Homo sapiens (human)	CDK4; CDC26; E2F4; MAD2L1; ANAPC10	0.0366572
Ribosome biogenesis in eukaryotes - Homo sapiens (human)	RAN; RIOK1; SPATA5; GAR1	0.103484
Viral carcinogenesis - Homo sapiens (human)	CDK4; NFKB1; HNRNPK; SRF; SNW1	0.171522
Ubiquitin mediated proteolysis - Homo sapiens (human)	CDC26; UBE2D3; UBE2R2; ANAPC10	0.171522
Base excision repair - Homo sapiens (human)	HMGB1; POLE3	0.171522
DNA replication - Homo sapiens (human)	POLE3; RPA2	0.183031
Small cell lung cancer - Homo sapiens (human)	MAX; CDK4; NFKB1	0.195202

## Sheet: LSM7
Pathway	members_input_overlap	P value
Ribosome - Homo sapiens (human)	RPS13; RPS12; RPS11; RPL37A; RPS17; RPS16; RPL23A; RPS14; RPL6; RPLP2; RPL27A; RPLP0; RPL9; RPL35A; RPS15A; RPS7; RPS6; RPS5; RPS10; RPS3; MRPS12; RPL4; MRPL27; MRPS21; RPL41; RPS8; RPL7A; RPL29; MRPL23; RPL24; RPL27; RPL26; RPL21; RPL23; FAU; RPS26; RPL13A; RPS9; RPL10A; RPL8; RPLP1; RPL36A; RPS27; RPS24; RPS18; MRPL14; RPS23; RPS20; RPS21; RPL18A; RPS28; RPS29; RPL14; MRPL4; RPL10; RPL11; RPL12…	8.50229e-77
Coronavirus disease - COVID-19 - Homo sapiens (human)	RPS13; RPL36A; RPS11; RPL37A; RPS17; RPS16; RPL23A; RPS12; RPL6; RPLP2; RPL27A; RPLP0; RPL9; RPL35A; RPS15A; RPS7; RPS6; RPS5; RPS10; RPS3; RPS2; RPL4; RPL41; RPS8; RPL7A; RPL29; RPL28; RPL24; RPL27; RPL26; RPL21; RPL23; FAU; RPL13A; RPS9; RPL10A; RPL8; RPLP1; PIK3R2; RPS26; RPS27; RPS24; RPS18; RPS23; RPS20; RPS21; RPL18A; RPS14; RPS28; RPS29; RPL14; RPL10; RPL11; RPL12; RPL13; RPS4X; RPS27A; RP…	3.65705e-53
Spliceosome - Homo sapiens (human)	SF3B5; SF3B6; TXNL4A; PRPF6; RBM8A; PRPF31; RP9; CCDC12; SNRNP70; LSM8; SF3A2; LSM4; ALYREF; LSM2; U2AF1L4; SNU13; SNRPB; SNRPC; SART1; SNRPA; SNRPF; SNRPG; SNRPE; SNRPB2; SNRPD2; SNRPD1; PQBP1; ISY1; PPIH; XAB2	1.78805e-14
Huntington disease - Homo sapiens (human)	PSMD8; NDUFB7; UQCR11; BAX; CLTA; CLTB; COX6B1; AP2S1; NDUFB11; NDUFA11; COX8A; NDUFA13; ADRM1; NDUFA7; TRAF2; NDUFA3; POLR2G; POLR2I; POLR2H; SEM1; POLR2J; PSMD13; NDUFS5; NDUFS6; NDUFS8; PSMB6; PSMB3	5.09599e-05
Non-alcoholic fatty liver disease - Homo sapiens (human)	NDUFA7; TRAF2; NDUFA3; NDUFB7; UQCR11; COX8A; GSK3A; NDUFA11; NDUFB11; BAX; NDUFS5; NDUFS6; NDUFA13; NDUFS8; COX6B1; PIK3R2	0.000622967
Parkinson disease - Homo sapiens (human)	NDUFA7; NDUFB11; PSMD8; NDUFB7; ADRM1; RPS27A; COX8A; NDUFA11; PSMD13; COX6B1; UBA52; NDUFA13; BAX; NDUFS6; UQCR11; NDUFS8; PSMB6; NDUFS5; PSMB3; SEM1; NDUFA3	0.00103065
Prion disease - Homo sapiens (human)	NDUFA7; ADRM1; NDUFA3; PSMD8; NDUFB7; UQCR11; NDUFS5; NDUFA11; NDUFB11; PSMD13; NDUFA13; BAX; NDUFS6; COX6B1; NDUFS8; PSMB6; COX8A; PSMB3; CSNK2B; SEM1; PIK3R2	0.00331298
Oxidative phosphorylation - Homo sapiens (human)	NDUFA7; ATP6V1F; NDUFA3; NDUFB7; UQCR11; COX8A; NDUFB11; NDUFS5; NDUFS6; NDUFA13; NDUFS8; COX6B1; NDUFA11	0.00565316
Amyotrophic lateral sclerosis - Homo sapiens (human)	TOMM40; PSMD8; NDUFB7; UQCR11; BAX; COX6B1; NDUFB11; NDUFA11; COX8A; NDUFA13; ADRM1; NDUFA7; TRAF2; NDUFA3; ALYREF; SEM1; PSMD13; PFN1; NXT1; NDUFS5; NDUFS6; NDUFS8; PSMB6; PSMB3	0.00895399
Ribosome biogenesis in eukaryotes - Homo sapiens (human)	RPP30; NOP56; EIF6; NOP10; NXT1; POP7; SNU13; POP5; FBL; CSNK2B; GAR1	0.00895399
Alzheimer disease - Homo sapiens (human)	PSMD8; NDUFB7; UQCR11; HRAS; MAP2K2; COX6B1; PSENEN; NDUFB11; NDUFA11; COX8A; NDUFA13; ADRM1; PIK3R2; NDUFA7; TRAF2; NDUFA3; SEM1; PSMD13; NDUFS5; NDUFS6; NDUFS8; PSMB6; PSMB3; CSNK2B	0.00895399
RNA transport - Homo sapiens (human)	EIF3B; EIF4E2; RBM8A; RPP21; RPP30; GEMIN7; EIF3F; ALYREF; NXT1; POP7; POP5; PYM1; EIF3G; THOC6; EIF2S2	0.0104963
Thermogenesis - Homo sapiens (human)	NDUFA7; NDUFA3; RPS6; NDUFB7; UQCR11; HRAS; COX8A; NDUFA11; NDUFB11; COX19; AKT1S1; NDUFS5; NDUFS6; NDUFA13; NDUFS8; COX6B1; SIRT6	0.0130701
Proteasome - Homo sapiens (human)	PSMD8; ADRM1; PSMD13; PSMB6; PSMB3; SEM1	0.0351286
mRNA surveillance pathway - Homo sapiens (human)	PPP2R1A; PABPN1; RBM8A; DAZAP1; PPP2R3B; PPP1CA; ALYREF; NXT1; PYM1	0.0396132
Pathways of neurodegeneration - multiple diseases - Homo sapiens (human)	TOMM40; PSMD8; NDUFB7; UQCR11; HRAS; RPS27A; BAX; MAP2K2; COX6B1; NDUFB11; NDUFA11; COX8A; NDUFA13; ADRM1; NDUFA7; TRAF2; NDUFA3; SEM1; PSMD13; UBA52; NDUFS5; NDUFS6; NDUFS8; PSMB6; PSMB3; CSNK2B	0.0428459
Shigellosis - Homo sapiens (human)	IRF3; TRAF2; ARPC5L; CAPNS1; ARPC3; RPS27A; GSK3A; UBA52; BAX; ARPC4; PFN1; U2AF1L4; AKT1S1; PIK3R2; RBX1; CYTH2	0.0440718
Diabetic cardiomyopathy - Homo sapiens (human)	NDUFA7; NDUFA3; PPP1CA; NDUFB7; NDUFS6; NDUFA13; NDUFA11; NDUFB11; NDUFS5; COX8A; UQCR11; NDUFS8; COX6B1; PIK3R2	0.0440718
Bacterial invasion of epithelial cells - Homo sapiens (human)	ARPC3; ARPC5L; ARPC4; CLTA; PIK3R2; CLTB; RHOG	0.0901142
Ubiquitin mediated proteolysis - Homo sapiens (human)	UBE2M; ANAPC11; RPS27A; CDC34; UBA52; ELOB; PIAS4; RNF7; RBX1; UBE2S	0.104101
Endocytosis - Homo sapiens (human)	AP2S1; WASHC1; ARPC3; HRAS; CLTB; SH3GLB2; ARF5; ARPC4; CLTA; SNF8; ARFGAP1; CYTH2; SH3GL1; CHMP4B; ARPC5L	0.104101
RNA polymerase - Homo sapiens (human)	POLR2G; POLR2I; POLR2H; POLR2J	0.116062
Retrograde endocannabinoid signaling - Homo sapiens (human)	NDUFA7; NDUFA3; NDUFB7; NDUFB11; GNG5; NDUFS5; NDUFS6; NDUFA13; NDUFS8; NDUFA11	0.130388
Renal cell carcinoma - Homo sapiens (human)	EGLN2; HRAS; MAP2K2; ELOB; PIK3R2; RBX1	0.144303
Sulfur relay system - Homo sapiens (human)	URM1; CTU1	0.161137
Salmonella infection - Homo sapiens (human)	TRAF2; DYNLRB1; DYNLL1; MAP2K2; ARPC3; HRAS; ARPC5L; BAX; ARPC4; PFN1; RPS3; STX10; CYTH2; RHOG	0.161137
Sphingolipid signaling pathway - Homo sapiens (human)	PPP2R1A; TRAF2; CERS5; PPP2R3B; HRAS; BAX; MAP2K2; PIK3R2	0.20589
Spinocerebellar ataxia - Homo sapiens (human)	TRAF2; PSMD8; ADRM1; NOP56; PSMD13; PIK3R2; PSMB6; PSMB3; SEM1	0.213482
RNA degradation - Homo sapiens (human)	LSM8; LSM4; LSM2; EXOSC1; EXOSC7; EXOSC5	0.214238

## Sheet: LSM8
Pathway	members_input_overlap	P value
Spliceosome - Homo sapiens (human)	FUS; NCBP2; SF3B6; SF3B2; TXNL4A; PRPF6; SRSF7; RBM8A; SRSF3; PRPF31; U2AF2; SNRPA1; EFTUD2; RP9; RBM17; HNRNPM; SF3A3; SNRNP70; LSM7; LSM4; HNRNPA3; HNRNPA1; ALYREF; LSM2; LSM3; SNU13; SNRPB; SNRPC; SNRPA; SNRPF; SNRPG; SNRPE; SNRNP40; SNRPB2; SNRPD2; SNRPD1; RBMX; ISY1; PPIH; BUD31; EIF4A3	6.68599e-23
Ribosome - Homo sapiens (human)	RPS13; RPS12; RPS10; RPL5; RPS16; RPL23A; RPL6; RPLP2; RPLP1; RPLP0; RPL35A; RPS15A; RPS7; MRPS16; RPS5; RPS3; RPS2; RPL41; RPS8; RPL27; MRPL17; RPL23; RPL22; RPL27A; MRPL11; RPS24; RPS27A; MRPL33; RPS21; RPL17; RPS4X; RPL19; RPSA; UBA52; RPS3A	1.47705e-16
RNA transport - Homo sapiens (human)	RPP38; FUS; NCBP2; RPP30; EIF2B5; NUP85; NDC1; EIF2S2; NUP62; RBM8A; RAN; EIF3B; EIF3D; EIF3F; SUMO2; RNPS1; NUP93; ALYREF; AAAS; RAE1; XPO5; THOC6; THOC5; TARDBP; UBE2I; EIF4E2; TACC3; GEMIN7; NUP37; NXT1; POP7; EIF4A3	5.98219e-12
Coronavirus disease - COVID-19 - Homo sapiens (human)	RPS13; RPS12; RPS10; RPL5; RPS16; RPL23A; RPL6; RPLP2; RPL27A; RPLP0; RPL35A; RPS15A; RPS7; RPS5; RPS3; RPS2; RPL41; RPS8; RPL27; RPL23; RPL22; RPLP1; RPS24; RPS27A; RPS21; RPL17; RPS4X; RPL19; RPSA; UBA52; RPS3A	8.485e-09
Ribosome biogenesis in eukaryotes - Homo sapiens (human)	RPP38; BMS1; TCOF1; NOP58; NOP10; RAN; UTP18; RPP30; RIOK1; NOP56; GTPBP4; NXT1; POP7; SNU13; NAT10; FBL; RBM28; GAR1	1.60453e-06
mRNA surveillance pathway - Homo sapiens (human)	PPP2R1A; PPP1CC; NCBP2; DAZAP1; PPP2R3B; RBM8A; ALYREF; FUS; TARDBP; NXT1; CPSF4; CPSF3; EIF4A3; RNPS1	0.000246855
Salmonella infection - Homo sapiens (human)	DYNLL1; HRAS; BAX; BRK1; RPS3; DCTN2; DCTN5; DYNLRB1; TRAF2; RAC1; ARPC3; ARPC2; ARPC4; CYTH2; RHOG; EXOC4; VPS16; ARPC1A; ARPC5L; TUBB; PFN1; ARPC1B; CSE1L; RALA	0.000246855
Cell cycle - Homo sapiens (human)	HDAC2; CDK4; ORC5; PKMYT1; MCM7; YWHAB; DBF4; RBX1; CDC45; MCM3; YWHAE; ANAPC5; ANAPC7; CHEK1	0.00292756
DNA replication - Homo sapiens (human)	POLA2; RFC4; RFC2; MCM7; POLD1; MCM3; SSBP1	0.00461301
Amyotrophic lateral sclerosis - Homo sapiens (human)	TOMM40; FUS; ATG101; NDUFB2; BAX; PSMD13; DCTN2; DCTN5; SRSF7; NUP62; SRSF3; NDC1; TRAF2; RAC1; HNRNPA3; HNRNPA1; NUP93; ALYREF; NUP85; RAE1; SEM1; TARDBP; TUBB; NUP37; PFN1; NXT1; DNAL4	0.00478491
RNA degradation - Homo sapiens (human)	LSM4; LSM7; LSM2; LSM3; EXOSC8; CNOT2; EXOSC2; EXOSC3; EXOSC1; EXOSC7	0.00762467
Fc gamma R-mediated phagocytosis - Homo sapiens (human)	MARCKSL1; RAC1; ARPC3; ARPC1B; ARPC1A; ARPC5L; ARPC4; MARCKS; CFL1; ARPC2; VASP	0.00881431
RNA polymerase - Homo sapiens (human)	POLR3K; POLR3F; POLR2G; POLR1C; POLR2H; POLR2J	0.00917554
Pyrimidine metabolism - Homo sapiens (human)	NME6; UCKL1; NT5C; NT5C3A; DCTPP1; CANT1; DTYMK; CAD	0.0109089
Bacterial invasion of epithelial cells - Homo sapiens (human)	RAC1; ARPC3; ARPC2; ARPC1A; ARPC5L; ARPC4; CLTA; ARPC1B; RHOG	0.0188409
Homologous recombination - Homo sapiens (human)	POLD1; BABAM1; RAD51; SSBP1; RAD51D; SEM1	0.0336838
Endocytosis - Homo sapiens (human)	CAPZA2; ARPC2; ARPC3; ARPC1B; HRAS; ARPC5L; SH3GLB2; ARF5; ARPC4; AP2M1; CLTA; SNF8; ARFGAP1; CYTH2; SH3GL1; ARPC1A; CHMP4B; GIT1	0.041305
Ubiquitin mediated proteolysis - Homo sapiens (human)	UBE2I; UBE2M; RPS27A; SAE1; UBA52; UBE2Z; UBE2L3; RNF7; RBX1; UBE2S; ANAPC5; ANAPC7	0.041305
Pathogenic Escherichia coli infection - Homo sapiens (human)	TRAF2; ABCF2; RAC1; ARPC3; ARPC1B; ARPC1A; ARPC5L; TUBB; BAX; ARPC4; BRK1; NCL; ARPC2; RPS3; CYTH2	0.041305
Huntington disease - Homo sapiens (human)	STX1A; TRAF2; TUBB; POLR2J; ATG101; CREB3; NDUFB2; PSMD13; SLC25A6; AP2M1; POLR2G; HDAC2; CLTA; BAX; DCTN2; DNAL4; NRF1; POLR2H; SEM1; DCTN5	0.0599141
Mismatch repair - Homo sapiens (human)	SSBP1; POLD1; RFC4; RFC2	0.0680209
Viral carcinogenesis - Homo sapiens (human)	TRAF2; HDAC2; YWHAE; RAC1; HRAS; CREB3; HDAC3; BAX; CDK4; GTF2A2; YWHAB; CHEK1; RANBP1; PKM	0.112084
Shigellosis - Homo sapiens (human)	TRAF2; ARPC5L; RAC1; ARPC3; ARPC1B; ARPC1A; RPS27A; GSK3A; BAX; ARPC4; PFN1; UBA52; ARPC2; RBX1; CYTH2; CBX3	0.115862
Purine metabolism - Homo sapiens (human)	NME6; ATIC; NT5C; NT5C3A; IMPDH2; ITPA; CANT1; DGUOK; ADSL; PKM	0.123612
Tight junction - Homo sapiens (human)	PPP2R1A; RAC1; ARPC3; ARPC1B; ARPC1A; ARPC5L; ARPC4; MYL6; CDK4; ARPC2; VASP; MYL6B	0.12552
Vasopressin-regulated water reabsorption - Homo sapiens (human)	DCTN2; CREB3; DYNLL1; STX4; DCTN5	0.130201
Lysine degradation - Homo sapiens (human)	COLGALT1; PLOD3; KMT5A; EZH2; EHMT2; SUV39H2	0.156741
Fanconi anemia pathway - Homo sapiens (human)	FANCG; RAD51; FAAP24; FANCI; FANCD2	0.264256
Regulation of actin cytoskeleton - Homo sapiens (human)	PPP1CC; RAC1; ARPC3; ARPC2; HRAS; ARPC5L; ARPC4; BRK1; PFN1; GIT1; CFL1; ARPC1B; ARPC1A	0.293364

## Sheet: LSM10
Pathway	members_input_overlap	P value
Huntington disease - Homo sapiens (human)	PSMD9; PSMD8; UQCR10; NDUFB4; NDUFB3; NDUFB2; PSMD2; UQCRH; CLTB; NDUFAB1; AP2S1; NDUFB10; AP2M1; UQCRHL; PSMA7; PSMA4; PSMA5; PSMC3; PSMC4; PSMC5; NDUFA12; COX8A; NDUFA8; POLR2G; POLR2L; POLR2I; POLR2J; ADRM1; PSMD13; NDUFS5; NDUFS6; NDUFS8; PSMB5; PSMB4; PSMB3; PSMB2	2.70628e-15
Parkinson disease - Homo sapiens (human)	PSMD9; PSMD8; UBE2J2; UQCR10; NDUFB4; NDUFB3; NDUFB2; PSMD2; UQCRH; NDUFAB1; PARK7; NDUFA12; NDUFB10; UQCRHL; PSMA7; PSMA4; PSMA5; PSMC3; PSMC4; PSMC5; COX8A; NDUFA8; ADRM1; PSMD13; NDUFS5; NDUFS6; NDUFS8; PSMB5; PSMB4; PSMB3; PSMB2	5.46637e-14
Alzheimer disease - Homo sapiens (human)	HSD17B10; PSMD9; PSMD8; UQCR10; HRAS; NDUFB4; NDUFB3; GAPDH; PSMD2; MAP2K2; BAD; UQCRH; PSENEN; NDUFAB1; NDUFB10; UQCRHL; PSMA7; PSMA4; PSMA5; PSMC3; ADRM1; PSMC5; CDK5; NDUFA12; COX8A; NDUFA8; NDUFB2; PSMC4; PSMD13; NDUFS5; NDUFS6; NDUFS8; PSMB5; PSMB4; PSMB3; PSMB2	3.57231e-13
Proteasome - Homo sapiens (human)	PSMC3; PSMD9; PSMC4; ADRM1; PSMD13; PSMC5; PSMD2; PSMA7; PSMA4; PSMA5; PSMB5; PSMB4; PSMB3; PSMB2; PSMD8	4.10396e-13
Prion disease - Homo sapiens (human)	PSMD9; PSMD8; UQCR10; NDUFB4; NDUFB3; NDUFB2; PSMD2; BAD; UQCRH; NDUFAB1; NDUFB10; UQCRHL; PSMA7; PSMA4; PSMA5; PSMC3; PSMC4; PSMC5; NDUFA12; COX8A; NDUFA8; ADRM1; PSMD13; NDUFS5; NDUFS6; NDUFS8; PSMB5; PSMB4; PSMB3; PSMB2	1.9557e-12
Pathways of neurodegeneration - multiple diseases - Homo sapiens (human)	HSD17B10; TOMM40; PSMD9; PSMD8; UBE2J2; UQCR10; HRAS; NDUFB4; NDUFB3; NDUFB2; PSMD2; MAP2K2; BAD; UQCRH; NDUFAB1; PARK7; NDUFB10; UQCRHL; PSMA7; NDUFA12; PSMA5; PSMC3; ADRM1; PSMC5; CDK5; PSMA4; COX8A; NDUFA8; PSMC4; PSMD13; NDUFS5; NDUFS6; NDUFS8; PSMB5; PSMB4; PSMB3; PSMB2	7.77434e-11
Amyotrophic lateral sclerosis - Homo sapiens (human)	TOMM40; PSMD9; PSMD8; UQCR10; NDUFB4; NDUFB3; NDUFB2; PSMD2; BAD; UQCRH; NDUFAB1; NDUFB10; UQCRHL; PSMA7; PSMA4; PSMA5; PSMC3; ADRM1; PSMC5; NDUFA12; SEC13; COX8A; NDUFA8; PSMC4; PSMD13; NDUFS5; NDUFS6; NDUFS8; PSMB5; PSMB4; PSMB3; PSMB2	9.25516e-11
Oxidative phosphorylation - Homo sapiens (human)	ATP6V0B; NDUFAB1; ATP6V1F; NDUFA12; UQCR10; NDUFB4; NDUFB3; NDUFB2; NDUFA8; NDUFB10; UQCRHL; NDUFS5; NDUFS6; COX8A; NDUFS8; UQCRH; ATP6V0D1	3.90627e-08
Thermogenesis - Homo sapiens (human)	NDUFAB1; NDUFAF3; NDUFA12; AKT1S1; UQCR10; COA4; HRAS; NDUFB4; NDUFB3; NDUFB2; NDUFA8; NDUFB10; UQCRHL; NDUFS5; NDUFS6; COX8A; NDUFS8; UQCRH; MLST8; COX14; SIRT6	2.48771e-07
Spinocerebellar ataxia - Homo sapiens (human)	PSMB4; PSMD9; PSMD8; PSMC4; ADRM1; PSMD13; PSMC5; PSMD2; PSMA7; PSMA4; PSMA5; PSMB5; PSMC3; PSMB3; PSMB2	4.06412e-06
Non-alcoholic fatty liver disease - Homo sapiens (human)	NDUFAB1; NDUFA12; UQCR10; NDUFB4; NDUFB3; NDUFB2; NDUFA8; NDUFB10; UQCRHL; NDUFS5; NDUFS6; COX8A; NDUFS8; UQCRH	3.77922e-05
Spliceosome - Homo sapiens (human)	SYF2; SNRPD2; LSM4; PRPF31; PPIH; PQBP1; SF3B5; SF3A3; BUD31; TXNL4A; PPIE; SNRPA; SART1; MAGOH	3.77922e-05
Diabetic cardiomyopathy - Homo sapiens (human)	NDUFAB1; NDUFA12; PPP1CA; UQCR10; NDUFS6; NDUFB4; NDUFB3; GAPDH; NDUFA8; NDUFB2; UQCRHL; NDUFS5; COX8A; NDUFS8; UQCRH; NDUFB10	5.81036e-05
Ribosome - Homo sapiens (human)	MRPL36; MRPL12; RPL26L1; MRPL20; MRPL27; MRPL17; MRPS7; MRPS5; MRPL28; MRPS15; MRPS12; MRPS11	0.00118891
Retrograde endocannabinoid signaling - Homo sapiens (human)	NDUFAB1; NDUFS6; NDUFB4; NDUFB3; NDUFB2; NDUFA8; NDUFB10; GNG5; NDUFS5; NDUFA12; NDUFS8	0.00258327
RNA polymerase - Homo sapiens (human)	POLR2L; POLR2G; POLR2I; POLR3K; POLR2J	0.00380109
mTOR signaling pathway - Homo sapiens (human)	ATP6V1F; RRAGC; SEC13; LAMTOR1; MAP2K2; AKT1S1; LAMTOR4; LAMTOR5; MLST8; HRAS	0.0122908
Synaptic vesicle cycle - Homo sapiens (human)	ATP6V0B; AP2S1; ATP6V1F; AP2M1; CLTB; ATP6V0D1	0.0464615
Ribosome biogenesis in eukaryotes - Homo sapiens (human)	GNL2; NOP10; NHP2; TBL3; POP5; POP4; POP7	0.0569348
Ubiquitin mediated proteolysis - Homo sapiens (human)	UBE2M; UBE2J2; ANAPC11; UBE2F; ELOB; RNF7; RBX1; UBE2S	0.0658753
Homologous recombination - Homo sapiens (human)	SSBP1; BABAM2; BABAM1; RPA2	0.0721077
Renal cell carcinoma - Homo sapiens (human)	MAP2K2; BAD; ELOB; HRAS; RBX1	0.0968522
RNA transport - Homo sapiens (human)	EIF3I; EIF3B; SEC13; GEMIN6; EIF2B3; POP7; POP5; POP4; MAGOH	0.101866
Fatty acid elongation - Homo sapiens (human)	MECR; ACOT7; ELOVL1	0.112527
Vibrio cholerae infection - Homo sapiens (human)	ATP6V0B; SEC61G; ATP6V0D1; ATP6V1F	0.119281
Protein processing in endoplasmic reticulum - Homo sapiens (human)	UBE2J2; ERP29; SEC13; MAN1B1; DDOST; SEC61G; RBX1; HSPBP1	0.144386
HIF-1 signaling pathway - Homo sapiens (human)	MAP2K2; GAPDH; ENO1; ELOB; ALDOA; RBX1	0.144386
Peroxisome - Homo sapiens (human)	PRDX5; PEX16; MPV17L2; ACOT8; PRDX1	0.149113
Fructose and mannose metabolism - Homo sapiens (human)	ALDOA; TPI1; GMPPA	0.15871
DNA replication - Homo sapiens (human)	SSBP1; POLE4; RPA2	0.191953
Glycolysis / Gluconeogenesis - Homo sapiens (human)	ALDOA; ENO1; TPI1; GAPDH	0.244631

## Sheet: LSM11
Pathway	members_input_overlap	P value
Spliceosome - Homo sapiens (human)	NCBP1; NCBP2; TCERG1; PRPF40B; DHX16; DHX15; PRPF3; RBMX; HSPA1L; SNRNP200; SRSF7; DDX39B; SRSF3; AQR; U2AF2; HNRNPU; PRPF40A; EFTUD2; HNRNPK; RBM17; SF3A1; HNRNPC; SRSF2; TRA2B; HNRNPM; DHX8; CDC5L; ACIN1; SMNDC1; HNRNPA3; SF3B1; HNRNPA1; U2SURP; WBP11; USP39; THOC3; SRSF1; THOC1; CRNKL1; THOC2; DDX23; SNW1; PRPF38A; PRPF38B; DDX42; SLU7; DDX46; FUS; RBM25; RBM22	3.97184e-13
RNA transport - Homo sapiens (human)	POM121C; NCBP1; SEH1L; EEF1A1; UPF2; NUP85; EIF2B1; SUMO2; UPF1; PAIP1; THOC2; EIF2S3; FUS; XPO1; XPOT; XPO5; NCBP2; PHAX; EIF3A; NUP98; NDC1; NUP43; NUP214; NUP210; RANBP2; NUP133; ACIN1; POM121; NXF1; NUP107; NUP160; KPNB1; SENP2; DDX39B; CASC3; FXR1; AAAS; TGS1; TPR; THOC3; NUP62; THOC1; EIF4B; DDX20; GEMIN2; EIF4G2; NUP35; NUP37; GEMIN5; NUP153; NUP155; PNN; EIF4A2; NUP205; RAE1	1.89515e-12
DNA replication - Homo sapiens (human)	POLA1; RFC5; RFC4; RFC1; RFC3; FEN1; DNA2; POLD1; POLD3; PRIM1; LIG1; PRIM2; PCNA; MCM7; MCM6; MCM5; MCM4; MCM3; MCM2; RPA1; POLE3; POLE2	3.35443e-12
Cell cycle - Homo sapiens (human)	PCNA; MAD2L1; BUB1B; SMAD3; HDAC2; SKP2; CCNE2; SMC3; YWHAQ; TTK; ESPL1; CDK4; WEE1; CHEK1; SMC1A; BUB1; RBL1; BUB3; RAD21; STAG2; STAG1; ORC2; ORC3; MCM7; MCM6; MCM5; MCM4; MCM3; MCM2; ANAPC1; EP300; ANAPC5; ANAPC7; CCNB2; CDC27; CDC23; GSK3B; CDK1; CDK2; DBF4; CDK7	3.64697e-11
Ubiquitin mediated proteolysis - Homo sapiens (human)	ERCC8; MAP3K1; ITCH; BIRC6; HUWE1; UBE2D2; BIRC2; VHL; PPIL2; FBXW11; SMURF2; SKP2; UBE3B; UBE3A; FBXW8; UBR5; DDB1; CUL2; CUL3; BRCA1; TRAF6; TRIM37; UBE2E1; UBA2; UBA3; ANAPC1; TRIP12; ANAPC5; ANAPC7; UBE2K; FANCL; UBE2O; UBE2N; CDC27; BTRC; CDC23; CBL; PIAS1	1.292e-07
Herpes simplex virus 1 infection - Homo sapiens (human)	ZNF77; ZNF74; ZNF708; ZNF354B; ZNF700; MAP3K7; ZNF782; RELA; ZNF41; ZNF674; ZNF440; ZNF273; ZNF567; ZNF566; ZNF565; MAVS; ZNF561; ZNF195; ZNF212; ZFP14; ZNF850; ZNF180; SRSF7; SRSF1; SRSF3; SRSF2; ZNF765; ZNF764; ZNF510; ZNF766; ZNF282; ZNF514; ZNF184; NXF1; ZNF182; ZNF189; ZNF587; ZNF37A; ZNF619; ZNF337; ZNF234; EIF2B1; TSC1; ZNF624; ZNF627; ZNF620; ZNF621; ZNF623; ZNF343; ZNF107; ZNF100; APAF1;…	6.35665e-07
Homologous recombination - Homo sapiens (human)	BRCA1; BRCA2; TOPBP1; BARD1; MRE11; PALB2; MUS81; POLD1; POLD3; XRCC2; RAD50; BRIP1; XRCC3; RAD51D; EME1; RPA1; UIMC1	2.78064e-06
Nucleotide excision repair - Homo sapiens (human)	ERCC8; PCNA; RFC3; CDK7; RFC5; GTF2H2C; GTF2H1; ERCC3; RFC1; ERCC6; POLD1; POLD3; POLE3; LIG1; RFC4; DDB1; RPA1; POLE2	4.35812e-06
Mismatch repair - Homo sapiens (human)	PCNA; RFC3; RFC5; RFC4; MSH2; EXO1; RFC1; MSH6; POLD1; POLD3; LIG1; RPA1	7.56024e-06
Fanconi anemia pathway - Homo sapiens (human)	BRCA1; BRCA2; MUS81; WDR48; USP1; PALB2; RPA1; FANCG; FANCF; FANCE; FANCD2; REV1; BRIP1; FANCM; FANCL; EME1; RMI1; FANCI; POLH	7.56024e-06
mRNA surveillance pathway - Homo sapiens (human)	NCBP1; NCBP2; UPF1; WDR82; UPF2; CPSF7; CPSF6; FUS; SMG7; DDX39B; PCF11; FIP1L1; RNMT; NXF1; ACIN1; CASC3; PAPOLG; PAPOLA; DAZAP1; PPP1CC; PPP2CA; CSTF2T; CSTF3; WDR33; PNN; PPP2R5D	2.91661e-05
Base excision repair - Homo sapiens (human)	PCNA; UNG; TDG; PARP2; APEX1; POLD1; POLD3; POLE3; POLE2; LIG3; XRCC1; FEN1; LIG1	0.000107734
Oocyte meiosis - Homo sapiens (human)	FBXW11; MAPK14; MAD2L1; FBXO5; CCNE2; SMC3; YWHAQ; CDC27; MAPK1; ESPL1; SMC1A; BUB1; CAMK2G; SLK; ANAPC1; ANAPC5; ANAPC7; CCNB2; ADCY6; PPP1CC; PPP2CA; SGO1; BTRC; CDC23; CDK1; CDK2; PPP2R5D; PPP3CB	0.000625124
Hepatitis B - Homo sapiens (human)	NFATC2; YWHAQ; SMAD3; MAPK14; RAF1; TIRAP; CCNE2; MAP3K1; NRAS; MAP3K7; MAPK1; MAPK8; DDB1; APAF1; PCNA; TRAF6; PRKCA; CREB1; EP300; RELA; MAPK9; SOS1; TAB1; CREB3L2; STAT5B; CDK2; BRAF; ATF6B; MAVS; ATF2	0.00639226
Human T-cell leukemia virus 1 infection - Homo sapiens (human)	NFATC2; MAD2L1; BUB1B; SMAD3; CANX; DLG1; PPP3CB; BUB3; CCNE2; MAP3K3; MAP3K1; NRAS; MAPK1; ESPL1; MAPK8; MAPK9; CHEK1; XPO1; TCF3; TRRAP; CREB1; ANAPC1; EP300; ANAPC5; RELA; ANAPC7; CCNB2; ADCY6; CDC27; TBP; CDC23; CREB3L2; STAT5B; CDK2; CDK4; ATF6B; ATF2	0.00881631
Lysine degradation - Homo sapiens (human)	EHMT1; ASH1L; NSD2; KMT2E; KMT2D; KMT5B; DOT1L; SUV39H2; KMT2A; SETD1B; EHMT2; NSD1; SETD2; EZH2; SETDB1	0.0115374
RNA degradation - Homo sapiens (human)	DCP2; BTG3; DCP1A; CNOT10; DDX6; EDC3; CNOT9; CNOT8; XRN2; CNOT3; CNOT2; CNOT4; ZCCHC7; CNOT6; DHX36; PATL1	0.0432139
Ribosome biogenesis in eukaryotes - Homo sapiens (human)	XPO1; UTP6; BMS1; TCOF1; NXF1; WDR36; UTP18; RIOK2; HEATR1; EFL1; GTPBP4; RIOK1; CSNK2A1; XRN2; DKC1; DROSHA; NVL; WDR75; RBM28; NAT10	0.0432139
Cellular senescence - Homo sapiens (human)	NFATC2; FBXW11; SMAD3; MAPK14; FOXO3; FOXM1; RAD1; RAF1; TSC1; CCNE2; NRAS; MAPK1; RELA; CHEK1; SIRT1; RBL1; MRE11; CCNB2; PPP1CC; LIN9; BTRC; CDK1; CDK2; CDK4; RAD50; PPP3CB	0.0512743
Neurotrophin signaling pathway - Homo sapiens (human)	SOS1; PRDM4; CAMK2G; MAPK9; CRKL; TRAF6; MAP3K3; PRKCD; MAP3K1; NRAS; KIDINS220; FRS2; FOXO3; PLCG1; MAPK1; BRAF; RELA; GSK3B; RAF1; MAPK8; MAPK14	0.0562623
Non-homologous end-joining - Homo sapiens (human)	MRE11; POLM; XRCC5; FEN1; RAD50	0.0602053
ErbB signaling pathway - Homo sapiens (human)	MAPK9; SOS1; CRKL; PRKCA; RPS6KB1; CAMK2G; NRAS; CBL; GSK3B; STAT5B; PLCG1; MAPK1; BRAF; MAPK8; ABL2; RAF1	0.0709109
Progesterone-mediated oocyte maturation - Homo sapiens (human)	MAPK14; ADCY6; MAD2L1; BUB1; CCNB2; CDC27; RAF1; CDC23; HSP90AB1; CDK1; CDK2; MAPK1; BRAF; ANAPC1; MAPK8; MAPK9; ANAPC5; ANAPC7	0.0709109
Adherens junction - Homo sapiens (human)	PARD3; FARP2; WASF1; NLK; MAP3K7; SMAD3; MAPK1; FER; YES1; CTNND1; PTPN1; EP300; CTNNA1; CSNK2A1	0.0709109
Apoptosis - multiple species - Homo sapiens (human)	BCL2L11; BIRC6; BIRC2; HTRA2; DIABLO; MAPK8; MAPK9; APAF1	0.0840129
Basal transcription factors - Homo sapiens (human)	TAF5; TAF4; TAF3; GTF2H2C; GTF2H1; ERCC3; TAF11; CDK7; TAF15; TBP	0.0840129
Viral carcinogenesis - Homo sapiens (human)	HDAC3; UBE3A; HDAC2; DLG1; SKP2; CHD4; STAT5B; CCNE2; YWHAQ; NRAS; HNRNPK; RELA; DDB1; CHEK1; RBL1; GTF2H1; CREB1; EP300; RASA2; SNW1; GTF2H2C; EIF2AK2; CREB3L2; CDK1; CDK2; CDK4; TBP; MAPK1; ATF6B; ATF2	0.108792
Prolactin signaling pathway - Homo sapiens (human)	SOCS5; MAPK14; SOCS7; SOS1; NRAS; GSK3B; FOXO3; STAT5B; MAPK1; RELA; MAPK9; RAF1; MAPK8	0.129203
Hedgehog signaling pathway - Homo sapiens (human)	SMURF2; FBXW11; CSNK1A1; SPOP; BTRC; SPOPL; GSK3B; CSNK1D; CSNK1G1; SUFU; CUL3	0.134094
Non-small cell lung cancer - Homo sapiens (human)	SOS1; PRKCA; KIF5B; NRAS; EML4; FOXO3; STAT5B; PLCG1; MAPK1; STK4; BRAF; CDK4; RAF1	0.143953
Hepatocellular carcinoma - Homo sapiens (human)	SMARCC2; SMARCC1; RPS6KB1; SMAD3; PLCG1; SMARCE1; RAF1; FZD5; NRAS; DVL2; DVL3; MAPK1; BRAF; PRKCA; ARID2; SMARCD1; CSNK1A1; SOS1; ARID1B; ARID1A; GSK3B; CDK4; ACTL6A; PBRM1; APC	0.143953
Growth hormone synthesis, secretion and action - Homo sapiens (human)	MAPK14; ADCY6; EP300; SOS1; CRKL; PRKCA; MAP3K1; NRAS; CREB1; GSK3B; CREB3L2; STAT5B; PLCG1; MAPK1; ATF6B; MAPK9; RAF1; MAPK8; ATF2	0.143953
RNA polymerase - Homo sapiens (human)	POLR2D; POLR2B; POLR3F; POLR1A; POLR1B; POLR3B; POLR3A	0.173341
Choline metabolism in cancer - Homo sapiens (human)	WASF1; SOS1; PRKCA; SP1; PIP5K1A; NRAS; RPS6KB1; SLC22A5; PLCG1; MAPK1; MAPK8; MAPK9; RAF1; CHKA; DGKD; TSC1	0.173341
Signaling pathways regulating pluripotency of stem cells - Homo sapiens (human)	MAPK14; ACVR2B; RIF1; FZD5; TCF3; DVL3; NRAS; PCGF6; JARID2; PCGF3; REST; GSK3B; DVL2; BMPR1A; MAPK1; SKIL; SMAD5; APC; SMAD3; RAF1; SETDB1	0.229172
Colorectal cancer - Homo sapiens (human)	BCL2L11; SOS1; RPS6KB1; MSH2; NRAS; MSH6; GSK3B; SMAD3; MAPK1; BRAF; APC; MAPK8; MAPK9; RAF1	0.229412
Autophagy - animal - Homo sapiens (human)	MAPK9; SUPT20H; TRAF6; PPP2CA; UVRAG; AMBRA1; NRAS; RPS6KB1; MAP3K7; PRKCD; SMCR8; CAMKK2; MAPK1; ATG14; RAF1; MAPK8; PIK3C3; MTMR3; RUBCN; TSC1	0.246828
T cell receptor signaling pathway - Homo sapiens (human)	DLG1; PPP3CB; NFATC2; SOS1; NRAS; MAP3K7; GSK3B; MAPK14; PLCG1; MAPK1; CDK4; MAPK8; MAPK9; RAF1; RELA; MALT1	0.246828
Thyroid hormone signaling pathway - Homo sapiens (human)	NCOA3; HDAC3; EP300; MED13L; NRAS; MED24; GSK3B; PRKCA; PLCG1; MED13; MED1; MED17; HDAC2; MED14; SIN3A; RAF1; MAPK1; MED12	0.246828
Phosphatidylinositol signaling system - Homo sapiens (human)	INPP5A; PI4KB; INPP5F; PIKFYVE; PRKCA; CDS2; MTMR1; PPIP5K2; PLCG1; DGKD; PIK3C3; MTMR3; PIP5K1A; IP6K1; PIP4K2B	0.246828
Endocytosis - Homo sapiens (human)	TSG101; SNX6; ITCH; ZFYVE16; STAMBP; SMAD3; ARFGAP2; STAM; HSPA1L; SMURF2; SNX5; EEA1; VPS37C; PRKCI; RAB5A; TRAF6; RUFY2; RNF41; AGAP1; WASHC2A; WASHC2C; PARD3; VPS26A; RBSN; PIP5K1A; CBL; ACTR2; GRK6; GIT2; AGAP4; WIPF2; GBF1; KIF5B	0.246828
Longevity regulating pathway - Homo sapiens (human)	EHMT1; CREB3L2; ADCY6; EHMT2; NRAS; RPS6KB1; SIRT1; CREB1; FOXO3; CAMKK2; RELA; ATF2; ATF6B; TSC1	0.246828
PD-L1 expression and PD-1 checkpoint pathway in cancer - Homo sapiens (human)	NFATC2; TRAF6; RPS6KB1; MAP3K3; TIRAP; NRAS; EML4; MAPK14; PLCG1; MAPK1; RELA; RAF1; PPP3CB; CSNK2A1	0.246828
FoxO signaling pathway - Homo sapiens (human)	MAPK14; SIRT1; MAPK9; BCL2L11; SOS1; CCNB2; NRAS; PLK4; SMAD3; FOXO3; CDK2; MAPK1; STK4; BRAF; SKP2; MAPK8; EP300; RAF1; NLK	0.25032

[truncated: 3 more sheets: LSM12, LSM14A, LSM14B]
